# Supplementary material for: HIF-PH Encoded by EGLN1 Is a Potential Therapeutic Target for Chronic Lymphocytic Leukemia
Source: Pharmaceuticals (Basel). 2022 Jun 10;15(6):734. doi: 10.3390/ph15060734 (PMC9229586; doi:10.3390/ph15060734)
Supplement: Supplementary file 1 [file pharmaceuticals-15-00734-s001.zip]

Archive with 1 entries (1 files):
- pharmaceuticals-1729343-supplementary.pdf
